# Supplementary material for: Predicting Perceived Problems in Self-Administered 24-Hour Dietary Recalls: A Quantitative Think-Aloud Study Comparing Automated Self-Assisted 24-Hour Dietary Assessment Tool (ASA24®) and INTAKE24© in University Students
Source: Nutrients. 2022 Oct 13;14(20):4281. doi: 10.3390/nu14204281 (PMC9607278; doi:10.3390/nu14204281)
Supplement: Supplementary file 1 [file nutrients-14-04281-s001.zip]

Archive with 1 entries (1 files):
- nutrients-1902567-supplementary.pdf
